# Supplementary material for: Microbial Community Succession and Nutrient Cycling Responses following Perturbations of Experimental Saltwater Aquaria
Source: mSphere. 2019 Feb 20;4(1):e00043-19. doi: 10.1128/mSphere.00043-19 (PMC6382968; doi:10.1128/mSphere.00043-19)
Supplement: TABLE S1 [file mSphere.00043-19-st001.xlsx]

## Sheet: Table1_manuscript_version
	Demultiplexed reads	Processed/Trimmed reads	Reads per sample after QIIME open ref OTU picking
Sample ID	Barcode matches	Merged Paired End Reads	(OTUs >2 reads)
0.IntakeCoralPond2.1	8230	7913	6959
0.IntakeCoralPond2.2	9853	9476	8436
0.IntakeCoralPond2.3	114340	110200	97722
0.IntakeWater.1	198499	196576	187982
0.IntakeWater.2	378240	374457	358839
0.IntakeWater.3	453040	449844	429868
0.SandCoralPond1.1	64833	64143	60057
0.SandCoralPond1.2	11955	11778	10234
0.SandCoralPond1.3	1236673	1225207	1100773
0.SandCoralPond2.1	99719	96513	89955
0.SandCoralPond2.2	6500	6187	5608
0.SandCoralPond2.3	84583	82540	78472
0.SedimentCoralPond1.1	375849	372592	349480
0.SedimentCoralPond1.2	94584	94035	89265
0.SedimentCoralPond1.3	343498	341017	319700
0.SedimentCoralPond2.1	9403	9182	8610
0.SedimentCoralPond2.2	2340	2245	1984
0.SedimentCoralPond2.3	230395	222566	206521
0.SedimentTropical.1	250141	248225	237516
0.SedimentTropical.2	75544	75127	72722
0.SedimentTropical.3	69444	69065	66771
0.WaterCoralPond1.1	114937	113782	107081
0.WaterCoralPond1.2	367207	364809	346099
0.WaterCoralPond1.3	198747	197701	187700
0.WaterCoralPond2.1	84849	83889	80470
0.WaterCoralPond2.2	372674	362096	329557
0.WaterCoralPond2.3	315723	307184	280705
0.WaterTropical.1	3882	3815	3314
0.WaterTropical.2	273227	272217	264544
1.SedimentCoralPond1.1	16102	15939	15236
1.SedimentCoralPond1.2	14190	14023	13257
1.SedimentCoralPond1.3	512839	503045	479062
1.SedimentCoralPond2.1	27045	26082	23606
1.SedimentCoralPond2.2	26146	25188	22801
1.SedimentCoralPond2.3	8329	8121	7538
1.WaterCoralPond1.1	328412	318792	296342
1.WaterCoralPond1.2	751827	738048	692138
1.WaterCoralPond1.3	11289	11062	10280
10.SedimentCoralPond1.1	8987	7171	6757
10.SedimentCoralPond1.2	27354	21941	20872
10.SedimentCoralPond1.3	3736	1692	1548
10.SedimentCoralPond2.1	231190	224558	213622
10.SedimentCoralPond2.2	5289	2765	2489
10.SedimentCoraPond2.3	2279369	563058	532759
10.WaterCoralPond1.1	62505	22996	20739
10.WaterCoralPond1.2	49776	20700	18725
10.WaterCoralPond1.3	80206	32161	28947
10.WaterCoralPond2.1	290300	286341	271969
10.WaterCoralPond2.2	337394	333573	320063
10.WaterCoralPond2.3	242730	238095	223009
12.5.SedimentCoralPond1.1	17016	16919	16237
12.5.SedimentCoralPond1.2	42875	42660	41343
12.5.SedimentCoralPond1.3	50053	49782	47857
12.5.WaterCoralPond1.1	137097	136221	130054
12.5.WaterCoralPond1.2	219450	218043	208770
12.5.WaterCoralPond1.3	85303	85010	82593
12.SedimentCoralPond1.1	26567	26425	25592
12.SedimentCoralPond1.2	15756	15628	15023
12.SedimentCoralPond1.3	108165	107438	101419
12.WaterCoralPond1.1	217199	215691	207898
12.WaterCoralPond1.2	55015	54251	51343
12.WaterCoralPond1.3	813	780	467
13.5.SedimentCoralPond1.1	67002	19744	18062
13.5.SedimentCoralPond1.2	42638	10136	9033
13.5.SedimentCoralPond1.3	76103	19578	18387
13.5.WaterCoralPond1.1	96661	96097	93048
13.5.WaterCoralPond1.2	932	913	791
13.5.WaterCoralPond1.3	9613	9525	9037
13.SedimentCoralPond1.1	248976	243026	222965
13.SedimentCoralPond1.2	1641	1327	479
13.SedimentCoralPond1.3	509769	502234	474555
13.SedimentCoralPond2.1	181796	177819	165562
13.SedimentCoralPond2.2	168820	165872	157340
13.SedimentCoralPond2.3	167411	162292	149597
13.WaterCoralPond1.1	145472	141977	130479
13.WaterCoralPond1.2	1216	1193	1122
13.WaterCoralPond1.3	17052	16108	13591
13.WaterCoralPond2.1	183347	179460	169568
13.WaterCoralPond2.2	185506	182766	175156
13.WaterCoralPond2.3	131826	129734	123527
14.5.SedimentCoralPond1.1	266156	260103	243992
14.5.SedimentCoralPond1.2	169183	165526	156757
14.5.SedimentCoralPond1.3	531395	521367	494257
14.5.WaterCoralPond1.1	16060	15816	14919
14.5.WaterCoralPond1.2	14477	13994	12414
14.5.WaterCoralPond1.3	15350	14847	13732
14.SedimentCoralPond1.1	17346	17037	16384
14.SedimentCoralPond1.2	1292	1102	465
14.SedimentCoralPond1.3	161155	159354	153678
14.WaterCoralPond1.1	494	345	167
14.WaterCoralPond1.2	10182	10017	9476
14.WaterCoralPond1.3	286081	277205	262196
16.SedimentCoralPond1.1	14959	14500	13156
16.SedimentCoralPond1.2	10416	9994	9020
16.SedimentCoralPond1.3	148667	145974	138458
16.SedimentCoralPond2.1	15704	15461	14640
16.SedimentCoralPond2.2	320624	314209	296435
16.SedimentCoralPond2.3	416830	409903	391405
16.WaterCoralPond1.1	142721	140657	134070
16.WaterCoralPond1.2	8584	8350	7600
16.WaterCoralPond1.3	11062	10713	9580
16.WaterCoralPond2.1	22340	21916	20779
16.WaterCoralPond2.2	29971	29547	28347
16.WaterCoralPond2.3	297298	294160	282227
19.SedimentCoralPond1.1	12576	12077	10562
19.SedimentCoralPond1.2	175914	171691	159386
19.SedimentCoralPond1.3	175330	172124	162585
19.WaterCoralPond1.1	25413	13737	12416
19.WaterCoralPond1.2	30084	16074	14244
19.WaterCoralPond1.3	14799	14005	12151
2.5.SedimentCoralPond2.1	13928	13324	11808
2.5.SedimentCoralPond2.2	142800	138340	127677
2.5.SedimentCoralPond2.3	8194	8076	7443
2.5.WaterCoralPond2.1	51782	12699	11856
2.5.WaterCoralPond2.2	205907	200306	181920
2.SedimentCoralPond2.1	671799	662973	625264
2.SedimentCoralPond2.2	258676	255637	243429
2.SedimentCoralPond2.3	258526	252834	234875
2.WaterCoralPond2.1	253580	246708	228784
2.WaterCoralPond2.2	219705	215880	204795
2.WaterCoralPond2.3	3263	2932	1380
20.SedimentCoralPond2.1	261193	257805	248610
20.SedimentCoralPond2.2	235762	231574	221106
20.SedimentCoralPond2.3	6331	6026	5401
20.WaterCoralPond2.1	253172	250702	241325
20.WaterCoralPond2.2	28923	28524	27361
20.WaterCoralPond2.3	255815	252536	239732
21.SedimentCoralPond1.1	11050	9268	8468
21.SedimentCoralPond1.2	3896	2922	2696
21.SedimentCoralPond1.3	5647	2391	2112
21.WaterCoralPond1.1	244876	238494	216636
21.WaterCoralPond1.2	271742	263822	237980
21.WaterCoralPond1.3	343123	335275	311723
24.SedimentCoralPond1.1	18449	18242	17415
24.SedimentCoralPond1.2	22108	21939	21289
24.SedimentCoralPond1.3	14962	14657	13453
24.SedimentCoralPond2.1	26	21	9
24.SedimentCoralPond2.2	7	7	3
24.SedimentCoralPond2.3	5	5	3
24.WaterCoralPond1.1	32324	31843	29913
24.WaterCoralPond1.2	15302	15121	14227
24.WaterCoralPond1.3	14509	14387	13779
24.WaterCoralPond2.1	227884	224755	213240
24.WaterCoralPond2.2	14235	14019	13191
24.WaterCoralPond2.3	249552	245859	227566
27.SedimentCoralPond1.1	386111	384570	372235
27.SedimentCoralPond1.2	102287	101646	97319
27.SedimentCoralPond1.3	17129	17043	16491
27.WaterCoralPond1.1	52141	51713	48337
27.WaterCoralPond1.2	518530	514760	493459
27.WaterCoralPond1.3	917246	913664	879548
28.SedimentCoralPond2.1	17792	17333	16189
28.SedimentCoralPond2.2	20912	20503	19622
28.SedimentCoralPond2.3	285711	282782	273996
28.WaterCoralPond2.1	24625	24125	22683
28.WaterCoralPond2.2	293308	289673	273496
28.WaterCoralPond2.3	8371	8217	7453
3.5.SedimentCoralPond2.1	18484	18150	17216
3.5.SedimentCoralPond2.2	28823	28460	27382
3.5.SedimentCoralPond2.3	469407	461933	443089
3.5WaterCoralPond2.1	153733	151786	146714
3.5WaterCoralPond2.2	498442	494090	481540
3.5WaterCoralPond2.3	1669	1631	1451
3.SedimentCoralPond1.1	18127	17934	16848
3.SedimentCoralPond1.2	179693	177400	169186
3.SedimentCoralPond1.3	11100	11013	10619
3.SedimentCoralPond2.1	511962	500411	472679
3.SedimentCoralPond2.2	380586	369947	346769
3.SedimentCoralPond2.3	124069	122429	116558
3.WaterCoralPond2.1	110676	109473	105714
3.WaterCoralPond2.2	476587	467937	447912
3.WaterCoralPond2.3	330356	325818	314581
3.WaterCoraPond1.1	180814	177925	169012
3.WaterCoraPond1.2	218716	215811	206679
3.WaterCoraPond1.3	222957	219852	210390
31.SedimentCoralPond1.1	30445	29968	28530
31.SedimentCoralPond1.2	339257	334276	316071
31.SedimentCoralPond1.3	286404	279252	263556
31.SedimentCoralPond2.1	94272	74085	61517
31.SedimentCoralPond2.2	108806	87985	71243
31.SedimentCoralPond2.3	116156	101472	88719
31.WaterCoralPond1.1	296817	292679	279246
31.WaterCoralPond1.2	236583	233882	223945
31.WaterCoralPond1.3	18861	18527	17564
31.WaterCoralPond2.1	77239	71342	65287
31.WaterCoralPond2.2	129539	108322	91890
31.WaterCoralPond2.3	109996	89558	75319
34.SedimentCoralPond2.1	190	98	76
34.WaterCoralPond2.1	89427	74361	62144
34.WaterCoralPond2.2	28014	23262	19663
34.WaterCoralPond2.3	74177	63036	53965
35.SedimentCoralPond2.1	233	121	105
35.SedimentCoralPond2.2	5435	4437	3614
35.SedimentCoralPond2.3	2204	1865	1553
35.SedimentCoraPond1.1	80457	78755	75328
35.SedimentCoraPond1.2	14249	13962	13270
35.SedimentCoraPond1.3	231	191	81
35.WaterCoralPond1.1	119846	117984	112105
35.WaterCoralPond1.2	1456	1395	1267
35.WaterCoralPond1.3	296192	293178	275570
35.WaterCoralPond2.1	2491	1939	1603
35.WaterCoralPond2.2	10221	7738	6298
35.WaterCoralPond2.3	5515	4641	4003
36.SedimentCoralPond2.1	96305	80142	67144
36.SedimentCoralPond2.2	28552	23961	20435
36.SedimentCoralPond2.3	58179	49319	42159
36.WaterCoralPond2.1	30835	24116	18959
36.WaterCoralPond2.2	88298	72644	60032
36.WaterCoralPond2.3	92440	76228	63682
37.SedimentCoralPond2.1	697	554	451
37.SedimentCoralPond2.2	249	207	183
37.SedimentCoralPond2.3	335	229	200
37.WaterCoralPond2.1	114492	94199	78813
37.WaterCoralPond2.2	130812	108116	91396
37.WaterCoralPond2.3	1064	870	734
38.SedimentCoralPond2.1	2955	2547	2150
38.SedimentCoralPond2.3	4569	3846	3271
38.WaterCoralPond2.1	74799	63095	53654
38.WaterCoralPond2.2	5346	4364	3737
38.WaterCoralPond2.3	67470	56259	48412
39.SedimentCoralPond1.1	250433	247059	235282
39.SedimentCoralPond1.2	247498	242816	232314
39.SedimentCoralPond1.3	277288	272975	263733
39.WaterCoralPond1.1	3439450	701486	576202
39.WaterCoralPond1.2	154	25	17
40.FijirockfilterAQ363	309	306	284
40.FijirockfilterAQ365	454	452	431
40.FijirockfilterAQ367	173	172	170
40.Fijirockwhatman.1	375	337	251
40.Fijirockwhatman.2	100	98	80
40.Fijirockwhatman.3	98	97	92
42.SedimentCoralPond1.1	58207	57551	54803
42.SedimentCoralPond1.2	95387	84599	81136
42.SedimentCoralPond1.3	78479	77818	74667
42.SedimentCoralPond2.1	434	363	314
42.SedimentCoralPond2.2	4500	3670	3012
42.SedimentCoralPond2.3	3277	2647	2138
42.WaterCoralPond1.1	98156	97357	92756
42.WaterCoralPond1.2	2236	2213	2106
42.WaterCoralPond1.3	4191	4163	3927
42.WaterCoralPond2.1	6252	5027	4314
42.WaterCoralPond2.2	6134	5211	4479
42.WaterCoralPond2.3	7065	5946	5162
45.SedimentCoralPond1.1	861047	671977	536495
45.SedimentCoralPond1.2	61686	49304	39860
45.SedimentCoralPond1.3	59546	49888	42043
45.WaterCoralPond1.1	1207218	1000739	839244
45.WaterCoralPond1.2	1159819	943430	783594
45.WaterCoralPond1.3	1232577	1034459	872152
46.SedimentCoralPond1.1	751291	600647	489909
46.SedimentCoralPond1.2	1015367	831967	677249
46.SedimentCoralPond1.3	939	366	65
46.WaterCoralPond1.1	72274	58648	49143
46.WaterCoralPond1.2	3169	521	56
46.WaterCoralPond1.3	71013	59209	50894
47.SedimentCoralPond1.1	55590	45245	36873
47.SedimentCoralPond1.2	76820	62448	51252
47.SedimentCoralPond1.3	13	4	3
47.WaterCoralPond1.1	20006	16275	13236
47.WaterCoralPond1.2	40969	33605	27188
48.SedimentCoralPond1.1	112150	96077	82010
48.SedimentCoralPond1.2	134761	114631	96516
48.SedimentCoralPond1.3	115920	95407	78169
48.WaterCoralPond1.1	101365	84977	72357
48.WaterCoralPond1.2	88800	72161	60010
48.WaterCoralPond1.3	124287	104657	89354
49.SedimentCoralPond1.1	821	487	431
49.SedimentCoralPond1.2	1121	944	794
49.SedimentCoralPond1.3	12915	10879	9315
49.WaterCoralPond1.1	23437	19741	16983
49.WaterCoralPond1.2	625	490	413
49.WaterCoralPond1.3	29599	25463	22516
5.SedimentCoralPond1.1	7595	6036	4883
5.SedimentCoralPond1.2	66322	54076	44232
5.SedimentCoralPond1.3	94922	78553	63997
5.SedimentCoralPond2.1	279447	272506	254511
5.SedimentCoralPond2.2	255367	247940	227379
5.SedimentCoralPond2.3	320229	314157	297664
5.WaterCoralPond1.1	69	64	26
5.WaterCoralPond1.2	238336	236609	227309
5.WaterCoralPond1.3	28520	28154	26911
5.WaterCoralPond2.1	749063	734696	683634
5.WaterCoralPond2.2	283967	278623	255450
5.WaterCoralPond2.3	274555	271132	257665
53.SedimentCoralPond1.1	102435	102006	98774
53.SedimentCoralPond1.2	120913	120246	115595
53.SedimentCoralPond1.3	1979	1878	1374
53.WaterCoralPond1.1	140790	140154	136208
53.WaterCoralPond1.2	96885	96328	93563
53.WaterCoralPond1.3	116604	116141	112984
7.SedimentCoralPond1.1	3303	1692	1528
7.SedimentCoralPond1.2	6262	2015	1827
7.SedimentCoralPond1.3	5775	1947	1741
7.WaterCoralPond1.1	7622	66290	56137
7.WaterCoralPond1.2	10429	98629	84452
7.WaterCoralPond1.3	10159	77178	65113
8.SedimentCoralPond2.1	6	6	5
8.SedimentCoralPond2.2	0	0	0
8.SedimentCoralPond2.3	2	2	2
8.WaterCoralPond2.1	4103	925	716
8.WaterCoralPond2.2	5784	1221	1037
8.WaterCoralPond2.3	7	7	6
KitControl.1	107	56	20
Total Reads (all samples)	47556356	40793426	37556213
